# Supplementary material for: Rapamycin Affects the Hippocampal SNARE Complex to Alleviate Cognitive Dysfunction Induced by Surgery in Aged Rats
Source: Brain Sci. 2023 Mar 31;13(4):598. doi: 10.3390/brainsci13040598 (PMC10136734; doi:10.3390/brainsci13040598)
Supplement: Supplementary file 1 [file brainsci-13-00598-s001.zip]

Archive with 1 entries (1 files):
- brainsci-2084885-supplementary.pdf
